# Supplementary material for: Landscape metrics as functional traits in plants: perspectives from a glacier foreland
Source: PeerJ. 2017 Jul 31;5:e3552. doi: 10.7717/peerj.3552 (PMC5541930; doi:10.7717/peerj.3552)
Supplement: Supplemental Information 1 [file peerj-05-3552-s006.txt]

	MPS	PSCV	TE	NP	MSI	SHDI	PR
1	16	231	1208	80	1.10	0.780	5
2	14	99	1086	65	1.18	1.574	8
3	133	262	1012	20	1.34	0.904	6
4	93	299	1410	36	1.30	0.511	7
5	31	102	910	31	1.36	0.887	6
6	37	69	578	18	1.34	0.842	5
7	16	127	854	50	1.17	1.768	7
8	64	199	988	26	1.35	0.525	4
9	47	234	1182	43	1.23	1.503	6
10	24	102	600	27	1.20	1.869	8
11	49	314	986	41	1.19	1.261	7
12	15	196	512	35	1.12	1.249	5
13	17	82	714	39	1.16	1.923	9
14	203	324	890	15	1.34	0.111	4
15	34	144	988	42	1.15	1.247	5
16	72	140	920	25	1.24	0.749	4
17	25	111	722	35	1.15	0.910	4
18	90	132	862	20	1.30	0.724	3
19	21	133	738	38	1.16	1.740	7
20	72	161	910	24	1.29	0.195	4
21	28	109	1224	50	1.23	0.840	4
22	42	185	512	17	1.21	0.207	2
23	13	100	324	20	1.15	0.971	3
24	49	308	710	31	1.16	1.042	8
25	38	92	880	30	1.29	0.718	4
26	78	133	1080	30	1.18	1.102	6
27	85	135	598	17	1.13	0.758	7
28	31	125	420	19	1.15	1.502	6
29	64	176	1296	38	1.21	1.542	7
30	64	160	962	31	1.17	1.481	7
31	27	192	874	38	1.22	1.512	6
32	12	65	256	17	1.16	1.213	4
33	17	71	846	46	1.19	1.295	5
34	49	89	380	12	1.23	1.148	4
35	61	298	1442	52	1.20	0.950	9
36	87	200	948	24	1.25	1.343	8
37	18	91	858	43	1.23	1.298	4
38	25	143	554	29	1.14	1.467	7
39	27	86	416	17	1.26	0.831	4
40	148	330	710	17	1.22	0.476	5
41	40	159	1450	52	1.23	1.515	12
42	38	120	954	34	1.23	1.275	6
43	55	83	1250	32	1.35	1.256	7
44	147	388	1562	29	1.31	0.881	6
45	55	281	1096	39	1.19	1.560	8
46	111	157	1416	30	1.26	1.078	6
