# Supplementary material for: Landscape metrics as functional traits in plants: perspectives from a glacier foreland
Source: PeerJ. 2017 Jul 31;5:e3552. doi: 10.7717/peerj.3552 (PMC5541930; doi:10.7717/peerj.3552)
Supplement: Supplemental Information 2 [file peerj-05-3552-s007.txt]

	CH	LDMC	LS	LDW	SLA	LNC	LA	LFW	LCC
AdeLeu	358	17	3	117	21	3.2	2440	702	46.7
CarRes	24	26	2	4	16	3.6	58	14	45.4
CerUni	16	16	3	2	38	3.4	84	14	41.8
GeuRep	75	27	6	67	8	3.0	566	250	47.5
GnaSup	12	37	4	1	25	1.9	18	2	47.7
HieAlp	16	16	3	8	15	1.6	122	32	46.0
LeuAlp	33	16	4	2	18	2.6	42	15	44.7
LuzAlp	152	18	4	14	29	2.9	388	77	46.9
OxyDig	76	10	4	12	29	4.7	354	124	45.4
PoaAlp	36	34	3	30	11	1.3	329	87	45.8
RanGla	46	14	2	19	14	1.7	262	132	44.3
SaxBry	5	32	4	0	15	1.8	3	1	44.0
SaxOpp	6	26	4	0	16	1.8	4	1	46.8
SedAlp	15	8	2	0	14	1.1	6	5	41.5
VerAlp	46	18	2	2	29	1.6	58	12	47.4
SalHer	14	33	6	8	15	2.0	165	23	47.4
									
									
									
									
									
									
									
									
									
