# Supplementary material for: Landscape metrics as functional traits in plants: perspectives from a glacier foreland
Source: PeerJ. 2017 Jul 31;5:e3552. doi: 10.7717/peerj.3552 (PMC5541930; doi:10.7717/peerj.3552)
Supplement: Supplemental Information 3 [file peerj-05-3552-s008.txt]

	AdeLeu	CarRes	CerUni	GeuRep	GnaSup	HieAlp	LeuAlp	LuzAlp	OxyDig	PoaAlp	RanGla	SalHer	SaxBry	SaxOpp	SedAlp	VerAlp
1	0	0	40	0	0	0	169	9	0	71	0	0	965	0	0	0
2	0	0	9	63	0	0	345	14	79	161	0	0	0	0	9	230
3	0	0	0	0	0	0	0	11	0	17	0	1596	897	129	0	15
4	0	0	0	80	0	0	5	0	57	220	0	0	2957	0	20	14
5	0	6	77	6	0	0	0	0	707	29	0	0	148	0	0	0
6	0	0	0	0	0	0	35	0	475	137	0	4	0	0	0	16
7	0	0	0	0	85	0	161	0	58	110	0	0	135	0	16	227
8	0	0	0	0	0	0	24	0	0	125	0	0	1328	0	62	0
9	0	0	43	335	0	0	250	0	342	154	0	0	876	0	0	0
10	0	0	85	0	0	0	152	0	97	102	7	0	0	143	33	37
11	0	0	1219	16	0	0	161	0	0	312	0	0	151	0	119	32
12	0	0	0	0	0	0	10	0	0	64	45	0	258	0	148	0
13	0	0	0	0	0	26	58	0	55	151	33	0	116	179	16	32
14	0	0	0	0	0	0	13	0	0	11	0	0	2984	33	0	0
15	0	0	0	0	0	0	78	0	40	685	0	430	0	199	0	0
16	0	0	0	0	0	0	0	0	0	13	13	0	1059	704	0	0
17	0	0	48	0	0	0	0	0	0	8	0	0	442	381	0	0
18	0	0	0	0	0	0	0	0	0	25	0	0	1110	656	0	0
19	0	0	0	79	0	0	43	0	33	259	0	80	172	0	0	115
20	0	0	23	0	0	0	0	0	0	14	0	0	1665	0	0	26
21	0	0	0	83	0	0	0	0	0	7	0	0	425	905	0	0
22	0	0	0	0	0	0	0	0	0	38	0	0	678	0	0	0
23	0	0	0	0	0	0	101	0	33	135	0	0	0	0	0	0
24	0	0	10	35	0	0	160	0	50	128	0	1095	29	0	18	0
25	0	0	25	0	0	0	0	0	0	88	0	0	891	128	0	0
26	0	0	0	418	0	0	35	0	128	97	0	0	1521	129	0	0
27	0	0	28	30	18	0	0	0	51	37	0	0	1191	92	0	0
28	0	0	106	0	0	0	26	0	80	210	0	0	0	159	0	9
29	0	0	85	585	0	0	7	0	0	468	0	0	738	531	0	32
30	0	0	0	4	0	0	31	377	0	490	0	353	664	0	0	28
31	0	0	0	16	0	0	0	0	271	174	0	124	381	0	0	64
32	0	0	0	0	0	0	63	0	75	8	0	0	0	0	0	52
33	0	0	0	99	0	0	57	0	135	0	61	0	0	0	0	417
34	0	0	0	0	0	0	0	81	272	209	0	0	0	0	0	30
35	0	0	85	112	0	0	43	14	0	70	18	0	2350	471	21	0
36	0	0	0	104	0	0	75	306	32	446	0	0	1099	0	16	9
37	0	0	0	98	0	0	144	0	0	311	0	0	235	0	0	0
38	0	0	0	0	0	0	32	196	19	126	0	0	301	0	7	42
39	0	5	0	131	0	0	0	0	299	0	0	0	0	0	0	22
40	0	0	0	0	0	0	8	0	0	201	0	0	2209	52	38	0
41	11	17	127	210	0	4	1158	0	98	86	0	0	313	26	19	25
42	0	30	58	0	0	0	21	0	459	568	0	0	0	0	0	151
43	0	0	18	127	25	0	277	0	1069	112	0	0	0	0	0	126
44	0	12	23	0	0	0	3104	0	629	354	0	0	0	0	0	147
45	0	0	128	0	0	0	74	960	563	196	0	0	23	0	102	115
46	0	0	81	56	0	0	0	78	0	249	0	0	2067	785	0	0
