# Supplementary material for: Landscape metrics as functional traits in plants: perspectives from a glacier foreland
Source: PeerJ. 2017 Jul 31;5:e3552. doi: 10.7717/peerj.3552 (PMC5541930; doi:10.7717/peerj.3552)
Supplement: Supplemental Information 4 [file peerj-05-3552-s009.txt]

Plot	Spe	PS	P	SISQ	SICI
1	CerUni	21	22	1.2	1.354
1	CerUni	19	20	1.147	1.294
1	LeuAlp	4	8	1	1.128
1	LeuAlp	6	12	1.225	1.382
1	LeuAlp	4	8	1	1.128
1	LeuAlp	4	8	1	1.128
1	LeuAlp	4	8	1	1.128
1	LeuAlp	4	8	1	1.128
1	LeuAlp	1	4	1	1.128
1	LeuAlp	1	4	1	1.128
1	LeuAlp	4	8	1	1.128
1	LeuAlp	4	8	1	1.128
1	LeuAlp	4	8	1	1.128
1	LeuAlp	3	8	1.155	1.303
1	LeuAlp	4	8	1	1.128
1	LeuAlp	5	10	1.118	1.262
1	LeuAlp	8	12	1.061	1.197
1	LeuAlp	6	10	1.021	1.152
1	LeuAlp	4	8	1	1.128
1	LeuAlp	6	10	1.021	1.152
1	LeuAlp	8	14	1.237	1.396
1	LeuAlp	4	8	1	1.128
1	LeuAlp	70	40	1.195	1.349
1	LeuAlp	11	16	1.206	1.361
1	LuzAlp	9	14	1.167	1.316
1	PoaAlp	32	24	1.061	1.197
1	PoaAlp	28	22	1.039	1.173
1	PoaAlp	11	14	1.055	1.191
1	SaxBry	4	8	1	1.128
1	SaxBry	4	8	1	1.128
1	SaxBry	16	18	1.125	1.269
1	SaxBry	1	4	1	1.128
1	SaxBry	13	16	1.109	1.252
1	SaxBry	26	22	1.079	1.217
1	SaxBry	68	38	1.152	1.3
1	SaxBry	69	44	1.324	1.494
1	SaxBry	3	8	1.155	1.303
1	SaxBry	9	12	1	1.128
1	SaxBry	13	16	1.109	1.252
1	SaxBry	2	6	1.061	1.197
1	SaxBry	309	124	1.764	1.99
1	SaxBry	10	14	1.107	1.249
1	SaxBry	19	22	1.262	1.424
1	SaxBry	4	8	1	1.128
1	SaxBry	12	16	1.155	1.303
1	SaxBry	2	6	1.061	1.197
1	SaxBry	15	18	1.162	1.311
1	SaxBry	4	8	1	1.128
1	SaxBry	3	8	1.155	1.303
1	SaxBry	6	10	1.021	1.152
1	SaxBry	9	12	1	1.128
1	SaxBry	11	14	1.055	1.191
1	SaxBry	4	10	1.25	1.41
1	SaxBry	14	18	1.203	1.357
1	SaxBry	8	14	1.237	1.396
1	SaxBry	20	22	1.23	1.388
1	SaxBry	4	8	1	1.128
1	SaxBry	2	6	1.061	1.197
1	SaxBry	16	20	1.25	1.41
1	SaxBry	2	6	1.061	1.197
1	SaxBry	7	12	1.134	1.279
1	SaxBry	3	8	1.155	1.303
1	SaxBry	1	4	1	1.128
1	SaxBry	42	32	1.234	1.393
1	SaxBry	14	16	1.069	1.206
1	SaxBry	4	8	1	1.128
1	SaxBry	14	18	1.203	1.357
1	SaxBry	7	12	1.134	1.279
1	SaxBry	6	10	1.021	1.152
1	SaxBry	32	26	1.149	1.297
1	SaxBry	4	8	1	1.128
1	SaxBry	13	16	1.109	1.252
1	SaxBry	8	14	1.237	1.396
1	SaxBry	9	14	1.167	1.316
1	SaxBry	10	14	1.107	1.249
1	SaxBry	26	30	1.471	1.66
1	SaxBry	9	12	1	1.128
1	SaxBry	6	10	1.021	1.152
1	SaxBry	44	28	1.055	1.191
1	SaxBry	4	8	1	1.128
2	CerUni	4	8	1	1.128
2	CerUni	2	6	1.061	1.197
2	CerUni	3	8	1.155	1.303
2	GeuRep	12	14	1.01	1.14
2	GeuRep	37	30	1.233	1.391
2	GeuRep	14	20	1.336	1.508
2	LeuAlp	9	12	1	1.128
2	LeuAlp	8	12	1.061	1.197
2	LeuAlp	14	20	1.336	1.508
2	LeuAlp	2	6	1.061	1.197
2	LeuAlp	52	48	1.664	1.878
2	LeuAlp	7	14	1.323	1.493
2	LeuAlp	65	52	1.612	1.819
2	LeuAlp	14	18	1.203	1.357
2	LeuAlp	3	8	1.155	1.303
2	LeuAlp	10	14	1.107	1.249
2	LeuAlp	11	16	1.206	1.361
2	LeuAlp	25	24	1.2	1.354
2	LeuAlp	27	24	1.155	1.303
2	LeuAlp	16	20	1.25	1.41
2	LeuAlp	14	16	1.069	1.206
2	LeuAlp	42	42	1.62	1.828
2	LeuAlp	13	16	1.109	1.252
2	LeuAlp	13	16	1.109	1.252
2	LuzAlp	14	16	1.069	1.206
2	OxyDig	7	12	1.134	1.279
2	OxyDig	14	18	1.203	1.357
2	OxyDig	14	16	1.069	1.206
2	OxyDig	7	12	1.134	1.279
2	OxyDig	12	16	1.155	1.303
2	OxyDig	17	22	1.334	1.505
2	OxyDig	8	12	1.061	1.197
2	PoaAlp	15	18	1.162	1.311
2	PoaAlp	32	24	1.061	1.197
2	PoaAlp	24	22	1.123	1.267
2	PoaAlp	16	24	1.5	1.693
2	PoaAlp	14	20	1.336	1.508
2	PoaAlp	46	48	1.769	1.996
2	PoaAlp	14	22	1.47	1.659
2	SedAlp	9	14	1.167	1.316
2	VerAlp	4	8	1	1.128
2	VerAlp	10	14	1.107	1.249
2	VerAlp	4	8	1	1.128
2	VerAlp	9	14	1.167	1.316
2	VerAlp	6	12	1.225	1.382
2	VerAlp	2	6	1.061	1.197
2	VerAlp	4	8	1	1.128
2	VerAlp	10	14	1.107	1.249
2	VerAlp	56	38	1.269	1.432
2	VerAlp	3	8	1.155	1.303
2	VerAlp	2	6	1.061	1.197
2	VerAlp	4	8	1	1.128
2	VerAlp	4	8	1	1.128
2	VerAlp	17	20	1.213	1.368
2	VerAlp	1	4	1	1.128
2	VerAlp	2	6	1.061	1.197
2	VerAlp	9	14	1.167	1.316
2	VerAlp	2	6	1.061	1.197
2	VerAlp	3	8	1.155	1.303
2	VerAlp	16	20	1.25	1.41
2	VerAlp	3	8	1.155	1.303
2	VerAlp	13	20	1.387	1.565
2	VerAlp	36	28	1.167	1.316
2	VerAlp	3	8	1.155	1.303
2	VerAlp	7	12	1.134	1.279
3	LuzAlp	11	24	1.809	2.041
3	PoaAlp	17	18	1.091	1.232
3	SalHer	14	16	1.069	1.206
3	SalHer	1582	376	2.363	2.667
3	SaxBry	134	60	1.296	1.462
3	SaxBry	205	76	1.327	1.497
3	SaxBry	260	100	1.55	1.749
3	SaxBry	119	58	1.329	1.5
3	SaxBry	12	20	1.443	1.629
3	SaxBry	30	28	1.278	1.442
3	SaxBry	26	28	1.373	1.549
3	SaxBry	111	78	1.851	2.088
3	SaxOpp	4	8	1	1.128
3	SaxOpp	12	16	1.155	1.303
3	SaxOpp	2	6	1.061	1.197
3	SaxOpp	28	24	1.134	1.279
3	SaxOpp	83	46	1.262	1.424
3	VerAlp	6	10	1.021	1.152
3	VerAlp	3	8	1.155	1.303
3	VerAlp	6	12	1.225	1.382
4	GeuRep	17	22	1.334	1.505
4	GeuRep	10	16	1.265	1.427
4	GeuRep	53	34	1.168	1.317
4	LuzAlp	5	12	1.342	1.514
4	OxyDig	4	8	1	1.128
4	OxyDig	2	6	1.061	1.197
4	OxyDig	9	14	1.167	1.316
4	OxyDig	7	12	1.134	1.279
4	OxyDig	14	18	1.203	1.357
4	OxyDig	21	22	1.2	1.354
4	PoaAlp	9	12	1	1.128
4	PoaAlp	8	16	1.414	1.596
4	PoaAlp	8	14	1.237	1.396
4	PoaAlp	19	20	1.147	1.294
4	PoaAlp	21	20	1.091	1.231
4	PoaAlp	14	16	1.069	1.206
4	PoaAlp	10	14	1.107	1.249
4	PoaAlp	29	26	1.207	1.362
4	PoaAlp	33	32	1.393	1.571
4	PoaAlp	37	34	1.397	1.577
4	PoaAlp	32	36	1.591	1.795
4	SaxBry	14	20	1.336	1.508
4	SaxBry	13	20	1.387	1.565
4	SaxBry	1	4	1	1.128
4	SaxBry	7	14	1.323	1.493
4	SaxBry	36	30	1.25	1.41
4	SaxBry	30	28	1.278	1.442
4	SaxBry	433	174	2.09	2.359
4	SaxBry	29	30	1.393	1.572
4	SaxBry	22	24	1.279	1.443
4	SaxBry	1281	306	2.137	2.412
4	SaxBry	1091	304	2.301	2.596
4	SedAlp	9	14	1.167	1.316
4	SedAlp	11	16	1.206	1.361
4	VerAlp	6	10	1.021	1.152
4	VerAlp	8	12	1.061	1.197
5	CarRes	6	10	1.021	1.152
5	CerUni	77	50	1.425	1.607
5	GeuRep	6	10	1.021	1.152
5	OxyDig	5	10	1.118	1.262
5	OxyDig	11	18	1.357	1.531
5	OxyDig	13	18	1.248	1.408
5	OxyDig	19	22	1.262	1.424
5	OxyDig	43	30	1.144	1.291
5	OxyDig	71	44	1.305	1.473
5	OxyDig	16	18	1.125	1.269
5	OxyDig	84	76	2.073	2.339
5	OxyDig	31	42	1.886	2.128
5	OxyDig	12	18	1.299	1.466
5	OxyDig	56	44	1.47	1.659
5	OxyDig	13	18	1.248	1.408
5	OxyDig	25	26	1.3	1.467
5	OxyDig	22	24	1.279	1.443
5	OxyDig	27	30	1.443	1.629
5	OxyDig	15	20	1.291	1.457
5	OxyDig	27	24	1.155	1.303
5	OxyDig	10	14	1.107	1.249
5	OxyDig	9	14	1.167	1.316
5	OxyDig	133	90	1.951	2.201
5	OxyDig	5	12	1.342	1.514
5	OxyDig	48	48	1.732	1.954
5	OxyDig	12	16	1.155	1.303
5	PoaAlp	9	14	1.167	1.316
5	PoaAlp	6	12	1.225	1.382
5	PoaAlp	14	20	1.336	1.508
5	SaxBry	46	44	1.622	1.83
5	SaxBry	102	74	1.832	2.067
6	LeuAlp	8	12	1.061	1.197
6	LeuAlp	27	34	1.636	1.846
6	OxyDig	71	54	1.602	1.808
6	OxyDig	11	14	1.055	1.191
6	OxyDig	15	18	1.162	1.311
6	OxyDig	72	64	1.886	2.128
6	OxyDig	37	34	1.397	1.577
6	OxyDig	71	44	1.305	1.473
6	OxyDig	41	32	1.249	1.41
6	OxyDig	35	30	1.268	1.43
6	OxyDig	26	22	1.079	1.217
6	OxyDig	47	44	1.605	1.811
6	OxyDig	29	26	1.207	1.362
6	OxyDig	20	24	1.342	1.514
6	PoaAlp	95	54	1.385	1.563
6	PoaAlp	42	46	1.774	2.002
6	SalHer	4	8	1	1.128
6	VerAlp	16	18	1.125	1.269
7	GnaSup	13	18	1.248	1.408
7	GnaSup	6	12	1.225	1.382
7	GnaSup	6	12	1.225	1.382
7	GnaSup	9	14	1.167	1.316
7	GnaSup	6	12	1.225	1.382
7	GnaSup	8	12	1.061	1.197
7	GnaSup	23	22	1.147	1.294
7	GnaSup	5	10	1.118	1.262
7	GnaSup	2	6	1.061	1.197
7	GnaSup	7	12	1.134	1.279
7	LeuAlp	10	14	1.107	1.249
7	LeuAlp	6	10	1.021	1.152
7	LeuAlp	33	28	1.219	1.375
7	LeuAlp	4	8	1	1.128
7	LeuAlp	16	18	1.125	1.269
7	LeuAlp	17	24	1.455	1.642
7	LeuAlp	34	26	1.115	1.258
7	LeuAlp	11	14	1.055	1.191
7	LeuAlp	6	10	1.021	1.152
7	LeuAlp	5	10	1.118	1.262
7	LeuAlp	4	8	1	1.128
7	LeuAlp	15	18	1.162	1.311
7	OxyDig	6	12	1.225	1.382
7	OxyDig	8	12	1.061	1.197
7	OxyDig	15	18	1.162	1.311
7	OxyDig	5	10	1.118	1.262
7	OxyDig	24	24	1.225	1.382
7	PoaAlp	12	18	1.299	1.466
7	PoaAlp	13	18	1.248	1.408
7	PoaAlp	74	44	1.279	1.443
7	PoaAlp	11	14	1.055	1.191
7	SaxBry	1	4	1	1.128
7	SaxBry	117	54	1.248	1.408
7	SaxBry	17	20	1.213	1.368
7	SedAlp	2	6	1.061	1.197
7	SedAlp	6	10	1.021	1.152
7	SedAlp	8	12	1.061	1.197
7	VerAlp	42	38	1.466	1.654
7	VerAlp	10	14	1.107	1.249
7	VerAlp	10	16	1.265	1.427
7	VerAlp	21	24	1.309	1.477
7	VerAlp	4	8	1	1.128
7	VerAlp	7	12	1.134	1.279
7	VerAlp	16	18	1.125	1.269
7	VerAlp	19	20	1.147	1.294
7	VerAlp	6	12	1.225	1.382
7	VerAlp	4	10	1.25	1.41
7	VerAlp	5	10	1.118	1.262
7	VerAlp	25	38	1.9	2.144
7	VerAlp	58	40	1.313	1.482
8	LeuAlp	9	14	1.167	1.316
8	LeuAlp	15	16	1.033	1.165
8	PoaAlp	9	14	1.167	1.316
8	PoaAlp	16	24	1.5	1.693
8	PoaAlp	60	38	1.226	1.384
8	PoaAlp	40	34	1.344	1.517
8	SaxBry	56	44	1.47	1.659
8	SaxBry	638	184	1.821	2.055
8	SaxBry	188	138	2.516	2.839
8	SaxBry	73	48	1.404	1.585
8	SaxBry	85	64	1.735	1.958
8	SaxBry	93	66	1.711	1.931
8	SaxBry	4	10	1.25	1.41
8	SaxBry	191	96	1.737	1.96
8	SaxSte	41	36	1.406	1.586
8	SaxSte	34	30	1.286	1.451
8	SaxSte	58	34	1.116	1.259
8	SedAlp	2	6	1.061	1.197
8	SedAlp	5	10	1.118	1.262
8	SedAlp	14	16	1.069	1.206
8	SedAlp	4	10	1.25	1.41
8	SedAlp	5	10	1.118	1.262
8	SedAlp	19	18	1.032	1.165
8	SedAlp	3	8	1.155	1.303
8	SedAlp	3	8	1.155	1.303
8	SedAlp	7	12	1.134	1.279
9	CerUni	18	20	1.179	1.33
9	CerUni	9	12	1	1.128
9	CerUni	7	12	1.134	1.279
9	CerUni	9	18	1.5	1.693
9	GeuRep	20	20	1.118	1.262
9	GeuRep	25	24	1.2	1.354
9	GeuRep	28	26	1.228	1.386
9	GeuRep	11	16	1.206	1.361
9	GeuRep	15	20	1.291	1.457
9	GeuRep	131	58	1.267	1.43
9	GeuRep	37	28	1.151	1.299
9	GeuRep	10	14	1.107	1.249
9	GeuRep	48	30	1.083	1.222
9	GeuRep	10	14	1.107	1.249
9	LeuAlp	19	24	1.376	1.553
9	LeuAlp	6	10	1.021	1.152
9	LeuAlp	26	22	1.079	1.217
9	LeuAlp	191	74	1.339	1.51
9	LeuAlp	8	14	1.237	1.396
9	OxyDig	6	10	1.021	1.152
9	OxyDig	22	22	1.173	1.323
9	OxyDig	10	14	1.107	1.249
9	OxyDig	43	38	1.449	1.635
9	OxyDig	20	20	1.118	1.262
9	OxyDig	8	12	1.061	1.197
9	OxyDig	11	14	1.055	1.191
9	OxyDig	10	14	1.107	1.249
9	OxyDig	32	28	1.237	1.396
9	OxyDig	11	22	1.658	1.871
9	OxyDig	15	18	1.162	1.311
9	OxyDig	33	42	1.828	2.062
9	OxyDig	30	30	1.369	1.545
9	OxyDig	46	36	1.327	1.497
9	OxyDig	22	22	1.173	1.323
9	OxyDig	23	24	1.251	1.412
9	PoaAlp	44	34	1.281	1.446
9	PoaAlp	9	18	1.5	1.693
9	PoaAlp	5	10	1.118	1.262
9	PoaAlp	26	22	1.079	1.217
9	PoaAlp	70	42	1.255	1.416
9	SaxBry	83	44	1.207	1.362
9	SaxBry	87	46	1.233	1.391
9	SaxBry	706	144	1.355	1.529
10	CerUni	85	78	2.115	2.387
10	LeuAlp	76	54	1.549	1.747
10	LeuAlp	21	20	1.091	1.231
10	LeuAlp	11	14	1.055	1.191
10	LeuAlp	17	20	1.213	1.368
10	LeuAlp	27	26	1.251	1.412
10	OxyDig	39	32	1.281	1.445
10	OxyDig	30	26	1.187	1.339
10	OxyDig	28	24	1.134	1.279
10	PoaAlp	9	14	1.167	1.316
10	PoaAlp	9	14	1.167	1.316
10	PoaAlp	9	14	1.167	1.316
10	PoaAlp	36	26	1.083	1.222
10	PoaAlp	15	18	1.162	1.311
10	PoaAlp	24	24	1.225	1.382
10	RanGla	7	12	1.134	1.279
10	SaxOpp	68	48	1.455	1.642
10	SaxOpp	75	42	1.212	1.368
10	SedAlp	4	8	1	1.128
10	SedAlp	2	6	1.061	1.197
10	SedAlp	3	8	1.155	1.303
10	SedAlp	12	16	1.155	1.303
10	SedAlp	1	4	1	1.128
10	SedAlp	1	4	1	1.128
10	SedAlp	8	14	1.237	1.396
10	SedAlp	2	6	1.061	1.197
10	VerAlp	37	28	1.151	1.299
11	CerUni	242	76	1.221	1.378
11	CerUni	977	138	1.104	1.245
11	GeuRep	16	18	1.125	1.269
11	LeuAlp	6	12	1.225	1.382
11	LeuAlp	108	54	1.299	1.466
11	LeuAlp	40	30	1.186	1.338
11	LeuAlp	7	12	1.134	1.279
11	PoaAlp	38	28	1.136	1.281
11	PoaAlp	8	14	1.237	1.396
11	PoaAlp	7	12	1.134	1.279
11	PoaAlp	33	26	1.132	1.277
11	PoaAlp	29	26	1.207	1.362
11	PoaAlp	7	12	1.134	1.279
11	PoaAlp	26	22	1.079	1.217
11	PoaAlp	34	30	1.286	1.451
11	PoaAlp	13	16	1.109	1.252
11	PoaAlp	15	18	1.162	1.311
11	PoaAlp	31	30	1.347	1.52
11	PoaAlp	9	14	1.167	1.316
11	PoaAlp	23	24	1.251	1.412
11	PoaAlp	7	12	1.134	1.279
11	PoaAlp	8	12	1.061	1.197
11	PoaAlp	13	16	1.109	1.252
11	PoaAlp	11	16	1.206	1.361
11	SaxBry	22	22	1.173	1.323
11	SaxBry	48	38	1.371	1.547
11	SaxBry	8	12	1.061	1.197
11	SaxBry	73	42	1.229	1.387
11	SedAlp	8	12	1.061	1.197
11	SedAlp	12	20	1.443	1.629
11	SedAlp	7	14	1.323	1.493
11	SedAlp	2	6	1.061	1.197
11	SedAlp	3	8	1.155	1.303
11	SedAlp	15	20	1.291	1.457
11	SedAlp	21	22	1.2	1.354
11	SedAlp	7	12	1.134	1.279
11	SedAlp	5	10	1.118	1.262
11	SedAlp	15	18	1.162	1.311
11	SedAlp	9	14	1.167	1.316
11	SedAlp	15	18	1.162	1.311
11	VerAlp	32	30	1.326	1.496
12	LeuAlp	10	14	1.107	1.249
12	PoaAlp	4	8	1	1.128
12	PoaAlp	17	18	1.091	1.232
12	PoaAlp	14	18	1.203	1.357
12	PoaAlp	11	14	1.055	1.191
12	PoaAlp	18	20	1.179	1.33
12	RanGla	10	14	1.107	1.249
12	RanGla	17	18	1.091	1.232
12	RanGla	18	18	1.061	1.197
12	SaxBry	112	66	1.559	1.759
12	SaxBry	146	58	1.2	1.354
12	SedAlp	21	20	1.091	1.231
12	SedAlp	4	8	1	1.128
12	SedAlp	11	16	1.206	1.361
12	SedAlp	11	14	1.055	1.191
12	SedAlp	4	10	1.25	1.41
12	SedAlp	1	4	1	1.128
12	SedAlp	7	12	1.134	1.279
12	SedAlp	2	6	1.061	1.197
12	SedAlp	4	8	1	1.128
12	SedAlp	9	14	1.167	1.316
12	SedAlp	4	10	1.25	1.41
12	SedAlp	5	10	1.118	1.262
12	SedAlp	8	14	1.237	1.396
12	SedAlp	10	14	1.107	1.249
12	SedAlp	4	10	1.25	1.41
12	SedAlp	8	12	1.061	1.197
12	SedAlp	19	20	1.147	1.294
12	SedAlp	4	8	1	1.128
12	SedAlp	2	6	1.061	1.197
12	SedAlp	2	6	1.061	1.197
12	SedAlp	2	6	1.061	1.197
12	SedAlp	4	10	1.25	1.41
12	SedAlp	1	4	1	1.128
12	SedAlp	1	4	1	1.128
13	HieAlp	26	24	1.177	1.328
13	LeuAlp	9	14	1.167	1.316
13	LeuAlp	4	8	1	1.128
13	LeuAlp	16	18	1.125	1.269
13	LeuAlp	25	22	1.1	1.241
13	LeuAlp	4	8	1	1.128
13	OxyDig	9	14	1.167	1.316
13	OxyDig	26	26	1.275	1.438
13	OxyDig	14	18	1.203	1.357
13	OxyDig	6	12	1.225	1.382
13	PoaAlp	33	24	1.044	1.179
13	PoaAlp	24	22	1.123	1.267
13	PoaAlp	4	8	1	1.128
13	PoaAlp	4	8	1	1.128
13	PoaAlp	50	32	1.131	1.277
13	PoaAlp	21	20	1.091	1.231
13	PoaAlp	11	16	1.206	1.361
13	PoaAlp	4	10	1.25	1.41
13	RanGla	14	16	1.069	1.206
13	RanGla	4	8	1	1.128
13	RanGla	15	18	1.162	1.311
13	SaxBry	4	8	1	1.128
13	SaxBry	10	14	1.107	1.249
13	SaxBry	32	28	1.237	1.396
13	SaxBry	33	28	1.219	1.375
13	SaxBry	37	44	1.808	2.041
13	SaxOpp	7	12	1.134	1.279
13	SaxOpp	24	24	1.225	1.382
13	SaxOpp	61	46	1.472	1.661
13	SaxOpp	36	32	1.333	1.505
13	SaxOpp	34	32	1.372	1.548
13	SaxOpp	9	14	1.167	1.316
13	SaxOpp	8	12	1.061	1.197
13	SedAlp	3	8	1.155	1.303
13	SedAlp	13	16	1.109	1.252
13	VerAlp	6	12	1.225	1.382
13	VerAlp	4	8	1	1.128
13	VerAlp	9	14	1.167	1.316
13	VerAlp	13	16	1.109	1.252
14	LeuAlp	6	12	1.225	1.382
14	LeuAlp	5	10	1.118	1.262
14	LeuAlp	2	6	1.061	1.197
14	PoaAlp	7	12	1.134	1.279
14	PoaAlp	4	10	1.25	1.41
14	SaxBry	7	12	1.134	1.279
14	SaxBry	8	12	1.061	1.197
14	SaxBry	2563	542	2.676	3.02
14	SaxBry	19	20	1.147	1.294
14	SaxBry	10	14	1.107	1.249
14	SaxBry	183	72	1.331	1.501
14	SaxBry	194	118	2.118	2.39
14	SaxOpp	13	20	1.387	1.565
14	SaxOpp	6	10	1.021	1.152
14	SaxOpp	14	20	1.336	1.508
15	LeuAlp	4	8	1	1.128
15	LeuAlp	34	28	1.2	1.355
15	LeuAlp	32	28	1.237	1.396
15	LeuAlp	8	12	1.061	1.197
15	OxyDig	12	16	1.155	1.303
15	OxyDig	14	16	1.069	1.206
15	OxyDig	14	16	1.069	1.206
15	PoaAlp	5	10	1.118	1.262
15	PoaAlp	4	8	1	1.128
15	PoaAlp	22	20	1.066	1.203
15	PoaAlp	66	36	1.108	1.25
15	PoaAlp	10	16	1.265	1.427
15	PoaAlp	41	30	1.171	1.322
15	PoaAlp	12	14	1.01	1.14
15	PoaAlp	2	6	1.061	1.197
15	PoaAlp	10	14	1.107	1.249
15	PoaAlp	11	16	1.206	1.361
15	PoaAlp	14	18	1.203	1.357
15	PoaAlp	12	18	1.299	1.466
15	PoaAlp	7	12	1.134	1.279
15	PoaAlp	10	14	1.107	1.249
15	PoaAlp	34	28	1.2	1.355
15	PoaAlp	50	32	1.131	1.277
15	PoaAlp	26	24	1.177	1.328
15	PoaAlp	48	32	1.155	1.303
15	PoaAlp	30	26	1.187	1.339
15	PoaAlp	9	14	1.167	1.316
15	PoaAlp	9	14	1.167	1.316
15	PoaAlp	18	18	1.061	1.197
15	PoaAlp	29	26	1.207	1.362
15	PoaAlp	35	28	1.183	1.335
15	PoaAlp	36	28	1.167	1.316
15	PoaAlp	6	10	1.021	1.152
15	PoaAlp	13	16	1.109	1.252
15	PoaAlp	17	18	1.091	1.232
15	PoaAlp	9	14	1.167	1.316
15	PoaAlp	26	24	1.177	1.328
15	PoaAlp	64	36	1.125	1.269
15	SalHer	157	68	1.357	1.531
15	SalHer	273	84	1.271	1.434
15	SaxOpp	70	40	1.195	1.349
15	SaxOpp	129	52	1.145	1.292
16	PoaAlp	7	12	1.134	1.279
16	PoaAlp	2	6	1.061	1.197
16	PoaAlp	2	6	1.061	1.197
16	PoaAlp	2	6	1.061	1.197
16	RanGla	4	8	1	1.128
16	RanGla	3	8	1.155	1.303
16	RanGla	6	10	1.021	1.152
16	SaxBry	35	30	1.268	1.43
16	SaxBry	7	14	1.323	1.493
16	SaxBry	284	128	1.899	2.143
16	SaxBry	371	114	1.48	1.67
16	SaxBry	55	38	1.281	1.445
16	SaxBry	104	58	1.422	1.604
16	SaxBry	28	26	1.228	1.386
16	SaxBry	12	16	1.155	1.303
16	SaxBry	27	24	1.155	1.303
16	SaxBry	64	46	1.438	1.622
16	SaxBry	72	46	1.355	1.529
16	SaxOpp	69	40	1.204	1.358
16	SaxOpp	73	42	1.229	1.387
16	SaxOpp	49	34	1.214	1.37
16	SaxOpp	310	94	1.335	1.506
16	SaxOpp	85	44	1.193	1.346
16	SaxOpp	27	24	1.155	1.303
16	SaxOpp	91	46	1.206	1.36
17	CerUni	34	28	1.2	1.355
17	CerUni	14	18	1.203	1.357
17	PoaAlp	8	12	1.061	1.197
17	SaxBry	8	12	1.061	1.197
17	SaxBry	33	26	1.132	1.277
17	SaxBry	1	4	1	1.128
17	SaxBry	5	10	1.118	1.262
17	SaxBry	11	16	1.206	1.361
17	SaxBry	5	10	1.118	1.262
17	SaxBry	4	10	1.25	1.41
17	SaxBry	4	8	1	1.128
17	SaxBry	10	16	1.265	1.427
17	SaxBry	18	20	1.179	1.33
17	SaxBry	11	18	1.357	1.531
17	SaxBry	6	10	1.021	1.152
17	SaxBry	10	14	1.107	1.249
17	SaxBry	21	22	1.2	1.354
17	SaxBry	4	8	1	1.128
17	SaxBry	7	12	1.134	1.279
17	SaxBry	2	6	1.061	1.197
17	SaxBry	4	8	1	1.128
17	SaxBry	6	10	1.021	1.152
17	SaxBry	64	36	1.125	1.269
17	SaxBry	41	30	1.171	1.322
17	SaxBry	16	20	1.25	1.41
17	SaxBry	102	46	1.139	1.285
17	SaxBry	49	32	1.143	1.29
17	SaxOpp	26	26	1.275	1.438
17	SaxOpp	22	24	1.279	1.443
17	SaxOpp	105	50	1.22	1.376
17	SaxOpp	20	20	1.118	1.262
17	SaxOpp	60	42	1.356	1.53
17	SaxOpp	49	36	1.286	1.451
17	SaxOpp	83	44	1.207	1.362
17	SaxOpp	16	18	1.125	1.269
18	PoaAlp	8	16	1.414	1.596
18	PoaAlp	6	14	1.429	1.612
18	PoaAlp	11	16	1.206	1.361
18	SaxBry	7	12	1.134	1.279
18	SaxBry	21	24	1.309	1.477
18	SaxBry	21	22	1.2	1.354
18	SaxBry	13	18	1.248	1.408
18	SaxBry	10	14	1.107	1.249
18	SaxBry	346	92	1.236	1.395
18	SaxBry	62	36	1.143	1.29
18	SaxBry	142	64	1.343	1.515
18	SaxBry	22	22	1.173	1.323
18	SaxBry	119	56	1.283	1.448
18	SaxBry	64	40	1.25	1.41
18	SaxBry	179	70	1.308	1.476
18	SaxBry	104	62	1.52	1.715
18	SaxOpp	47	34	1.24	1.399
18	SaxOpp	448	158	1.866	2.106
18	SaxOpp	115	62	1.445	1.631
18	SaxOpp	46	30	1.106	1.248
19	GeuRep	15	18	1.162	1.311
19	GeuRep	16	18	1.125	1.269
19	GeuRep	17	18	1.091	1.232
19	GeuRep	31	28	1.257	1.419
19	LeuAlp	9	14	1.167	1.316
19	LeuAlp	6	10	1.021	1.152
19	LeuAlp	28	32	1.512	1.706
19	OxyDig	5	10	1.118	1.262
19	OxyDig	17	18	1.091	1.232
19	OxyDig	11	14	1.055	1.191
19	PoaAlp	8	12	1.061	1.197
19	PoaAlp	6	10	1.021	1.152
19	PoaAlp	2	6	1.061	1.197
19	PoaAlp	13	16	1.109	1.252
19	PoaAlp	6	12	1.225	1.382
19	PoaAlp	10	14	1.107	1.249
19	PoaAlp	11	14	1.055	1.191
19	PoaAlp	13	18	1.248	1.408
19	PoaAlp	116	64	1.486	1.676
19	PoaAlp	7	12	1.134	1.279
19	PoaAlp	11	14	1.055	1.191
19	PoaAlp	9	14	1.167	1.316
19	PoaAlp	7	12	1.134	1.279
19	PoaAlp	7	12	1.134	1.279
19	PoaAlp	10	14	1.107	1.249
19	PoaAlp	14	16	1.069	1.206
19	PoaAlp	9	14	1.167	1.316
19	SalHer	80	50	1.398	1.577
19	SaxBry	120	62	1.415	1.597
19	SaxBry	52	40	1.387	1.565
19	VerAlp	27	24	1.155	1.303
19	VerAlp	11	16	1.206	1.361
19	VerAlp	25	26	1.3	1.467
19	VerAlp	6	12	1.225	1.382
19	VerAlp	10	14	1.107	1.249
19	VerAlp	4	8	1	1.128
19	VerAlp	6	10	1.021	1.152
19	VerAlp	26	22	1.079	1.217
20	CerUni	14	18	1.203	1.357
20	CerUni	7	12	1.134	1.279
20	CerUni	2	6	1.061	1.197
20	PoaAlp	14	18	1.203	1.357
20	SaxBry	28	26	1.228	1.386
20	SaxBry	71	44	1.305	1.473
20	SaxBry	21	24	1.309	1.477
20	SaxBry	25	22	1.1	1.241
20	SaxBry	48	32	1.155	1.303
20	SaxBry	132	80	1.741	1.964
20	SaxBry	43	36	1.372	1.549
20	SaxBry	23	22	1.147	1.294
20	SaxBry	94	62	1.599	1.804
20	SaxBry	160	72	1.423	1.606
20	SaxBry	33	28	1.219	1.375
20	SaxBry	43	40	1.525	1.721
20	SaxBry	63	38	1.197	1.351
20	SaxBry	122	68	1.539	1.737
20	SaxBry	197	84	1.496	1.688
20	SaxBry	7	14	1.323	1.493
20	SaxBry	555	124	1.316	1.485
20	VerAlp	6	12	1.225	1.382
20	VerAlp	7	12	1.134	1.279
20	VerAlp	13	16	1.109	1.252
21	GeuRep	83	52	1.427	1.61
21	PoaAlp	7	12	1.134	1.279
21	SaxBry	11	14	1.055	1.191
21	SaxBry	17	20	1.213	1.368
21	SaxBry	7	14	1.323	1.493
21	SaxBry	8	12	1.061	1.197
21	SaxBry	33	26	1.132	1.277
21	SaxBry	46	34	1.253	1.414
21	SaxBry	28	24	1.134	1.279
21	SaxBry	5	10	1.118	1.262
21	SaxBry	13	16	1.109	1.252
21	SaxBry	12	16	1.155	1.303
21	SaxBry	5	10	1.118	1.262
21	SaxBry	39	30	1.201	1.355
21	SaxBry	111	48	1.139	1.285
21	SaxBry	44	32	1.206	1.361
21	SaxBry	9	14	1.167	1.316
21	SaxBry	6	10	1.021	1.152
21	SaxBry	12	16	1.155	1.303
21	SaxBry	19	20	1.147	1.294
21	SaxOpp	4	10	1.25	1.41
21	SaxOpp	1	4	1	1.128
21	SaxOpp	13	16	1.109	1.252
21	SaxOpp	24	24	1.225	1.382
21	SaxOpp	21	22	1.2	1.354
21	SaxOpp	29	26	1.207	1.362
21	SaxOpp	25	22	1.1	1.241
21	SaxOpp	46	38	1.401	1.581
21	SaxOpp	10	14	1.107	1.249
21	SaxOpp	11	16	1.206	1.361
21	SaxOpp	53	40	1.374	1.55
21	SaxOpp	17	18	1.091	1.232
21	SaxOpp	16	18	1.125	1.269
21	SaxOpp	3	8	1.155	1.303
21	SaxOpp	36	28	1.167	1.316
21	SaxOpp	183	94	1.737	1.96
21	SaxOpp	4	8	1	1.128
21	SaxOpp	26	36	1.765	1.992
21	SaxOpp	19	22	1.262	1.424
21	SaxOpp	23	22	1.147	1.294
21	SaxOpp	44	36	1.357	1.531
21	SaxOpp	45	40	1.491	1.682
21	SaxOpp	19	20	1.147	1.294
21	SaxOpp	36	34	1.417	1.599
21	SaxOpp	34	32	1.372	1.548
21	SaxOpp	16	20	1.25	1.41
21	SaxOpp	19	22	1.262	1.424
21	SaxOpp	44	38	1.432	1.616
21	SaxOpp	72	48	1.414	1.596
21	SaxOpp	12	18	1.299	1.466
22	PoaAlp	12	16	1.155	1.303
22	PoaAlp	10	14	1.107	1.249
22	PoaAlp	16	18	1.125	1.269
22	SaxBry	21	20	1.091	1.231
22	SaxBry	49	34	1.214	1.37
22	SaxBry	4	8	1	1.128
22	SaxBry	11	14	1.055	1.191
22	SaxBry	47	34	1.24	1.399
22	SaxBry	6	10	1.021	1.152
22	SaxBry	28	24	1.134	1.279
22	SaxBry	90	54	1.423	1.606
22	SaxBry	38	30	1.217	1.373
22	SaxBry	11	14	1.055	1.191
22	SaxBry	13	16	1.109	1.252
22	SaxBry	332	172	2.36	2.663
22	SaxBry	9	14	1.167	1.316
22	SaxBry	19	20	1.147	1.294
23	LeuAlp	27	32	1.54	1.737
23	LeuAlp	14	16	1.069	1.206
23	LeuAlp	60	44	1.42	1.602
23	OxyDig	10	16	1.265	1.427
23	OxyDig	6	10	1.021	1.152
23	OxyDig	9	14	1.167	1.316
23	OxyDig	8	12	1.061	1.197
23	PoaAlp	36	28	1.167	1.316
23	PoaAlp	5	10	1.118	1.262
23	PoaAlp	12	16	1.155	1.303
23	PoaAlp	10	16	1.265	1.427
23	PoaAlp	16	18	1.125	1.269
23	PoaAlp	11	16	1.206	1.361
23	PoaAlp	7	12	1.134	1.279
23	PoaAlp	4	8	1	1.128
23	PoaAlp	4	8	1	1.128
23	PoaAlp	10	16	1.265	1.427
23	PoaAlp	6	10	1.021	1.152
23	PoaAlp	6	10	1.021	1.152
23	PoaAlp	8	12	1.061	1.197
24	CerUni	4	8	1	1.128
24	CerUni	6	12	1.225	1.382
24	GeuRep	17	18	1.091	1.232
24	GeuRep	18	20	1.179	1.33
24	LeuAlp	11	14	1.055	1.191
24	LeuAlp	10	14	1.107	1.249
24	LeuAlp	17	18	1.091	1.232
24	LeuAlp	11	16	1.206	1.361
24	LeuAlp	20	20	1.118	1.262
24	LeuAlp	9	12	1	1.128
24	LeuAlp	39	26	1.041	1.174
24	LeuAlp	43	30	1.144	1.291
24	OxyDig	20	22	1.23	1.388
24	OxyDig	30	26	1.187	1.339
24	PoaAlp	3	8	1.155	1.303
24	PoaAlp	9	16	1.333	1.505
24	PoaAlp	8	14	1.237	1.396
24	PoaAlp	8	12	1.061	1.197
24	PoaAlp	23	22	1.147	1.294
24	PoaAlp	6	10	1.021	1.152
24	PoaAlp	12	18	1.299	1.466
24	PoaAlp	12	16	1.155	1.303
24	PoaAlp	11	16	1.206	1.361
24	PoaAlp	36	32	1.333	1.505
24	SalHer	824	142	1.237	1.395
24	SalHer	271	78	1.185	1.337
24	SaxBry	7	12	1.134	1.279
24	SaxBry	6	10	1.021	1.152
24	SaxBry	16	20	1.25	1.41
24	SedAlp	5	10	1.118	1.262
24	SedAlp	13	18	1.248	1.408
25	CerUni	25	28	1.4	1.58
25	PoaAlp	14	20	1.336	1.508
25	PoaAlp	74	44	1.279	1.443
25	SaxBry	6	10	1.021	1.152
25	SaxBry	20	26	1.453	1.64
25	SaxBry	41	30	1.171	1.322
25	SaxBry	24	26	1.327	1.497
25	SaxBry	77	56	1.595	1.8
25	SaxBry	9	14	1.167	1.316
25	SaxBry	31	32	1.437	1.621
25	SaxBry	36	32	1.333	1.505
25	SaxBry	20	24	1.342	1.514
25	SaxBry	18	20	1.179	1.33
25	SaxBry	12	16	1.155	1.303
25	SaxBry	45	40	1.491	1.682
25	SaxBry	10	14	1.107	1.249
25	SaxBry	40	42	1.66	1.873
25	SaxBry	16	24	1.5	1.693
25	SaxBry	28	34	1.606	1.813
25	SaxBry	6	10	1.021	1.152
25	SaxBry	6	10	1.021	1.152
25	SaxBry	62	34	1.08	1.218
25	SaxBry	75	52	1.501	1.694
25	SaxBry	15	18	1.162	1.311
25	SaxBry	43	34	1.296	1.463
25	SaxBry	11	16	1.206	1.361
25	SaxBry	28	26	1.228	1.386
25	SaxBry	147	58	1.196	1.349
25	SaxBry	65	36	1.116	1.26
25	SaxOpp	128	54	1.193	1.346
26	GeuRep	40	28	1.107	1.249
26	GeuRep	95	44	1.129	1.273
26	GeuRep	11	16	1.206	1.361
26	GeuRep	220	80	1.348	1.522
26	GeuRep	52	34	1.179	1.33
26	LuzAlp	35	28	1.183	1.335
26	OxyDig	17	18	1.091	1.232
26	OxyDig	10	14	1.107	1.249
26	OxyDig	20	20	1.118	1.262
26	OxyDig	14	18	1.203	1.357
26	OxyDig	30	26	1.187	1.339
26	OxyDig	18	20	1.179	1.33
26	OxyDig	19	24	1.376	1.553
26	PoaAlp	22	22	1.173	1.323
26	PoaAlp	75	38	1.097	1.238
26	SaxBry	67	44	1.344	1.516
26	SaxBry	1	4	1	1.128
26	SaxBry	8	12	1.061	1.197
26	SaxBry	6	10	1.021	1.152
26	SaxBry	48	32	1.155	1.303
26	SaxBry	19	20	1.147	1.294
26	SaxBry	9	14	1.167	1.316
26	SaxBry	287	102	1.505	1.698
26	SaxBry	113	50	1.176	1.327
26	SaxBry	335	88	1.202	1.356
26	SaxBry	10	14	1.107	1.249
26	SaxBry	265	76	1.167	1.317
26	SaxBry	353	108	1.437	1.622
26	SaxOpp	60	36	1.162	1.311
26	SaxOpp	69	40	1.204	1.358
27	CerUni	28	26	1.228	1.386
27	GeuRep	30	26	1.187	1.339
27	GnaSup	18	18	1.061	1.197
27	OxyDig	26	22	1.079	1.217
27	OxyDig	25	24	1.2	1.354
27	PoaAlp	37	26	1.069	1.206
27	SaxBry	6	10	1.021	1.152
27	SaxBry	397	100	1.255	1.416
27	SaxBry	180	60	1.118	1.262
27	SaxBry	312	80	1.132	1.278
27	SaxBry	79	40	1.125	1.27
27	SaxBry	17	20	1.213	1.368
27	SaxBry	23	22	1.147	1.294
27	SaxBry	3	8	1.155	1.303
27	SaxBry	174	56	1.061	1.198
27	SaxOpp	55	32	1.079	1.217
27	SaxOpp	37	28	1.151	1.299
28	CerUni	106	50	1.214	1.37
28	LeuAlp	7	12	1.134	1.279
28	LeuAlp	6	10	1.021	1.152
28	LeuAlp	8	14	1.237	1.396
28	LeuAlp	5	10	1.118	1.262
28	OxyDig	7	12	1.134	1.279
28	OxyDig	18	18	1.061	1.197
28	OxyDig	14	18	1.203	1.357
28	OxyDig	11	14	1.055	1.191
28	OxyDig	6	10	1.021	1.152
28	OxyDig	10	16	1.265	1.427
28	OxyDig	14	16	1.069	1.206
28	PoaAlp	47	32	1.167	1.317
28	PoaAlp	10	14	1.107	1.249
28	PoaAlp	96	50	1.276	1.44
28	PoaAlp	57	32	1.06	1.196
28	SaxOpp	27	22	1.058	1.194
28	SaxOpp	132	52	1.132	1.277
28	VerAlp	9	18	1.5	1.693
29	CerUni	27	26	1.251	1.412
29	CerUni	11	14	1.055	1.191
29	CerUni	47	30	1.094	1.234
29	GeuRep	9	14	1.167	1.316
29	GeuRep	27	22	1.058	1.194
29	GeuRep	133	56	1.214	1.37
29	GeuRep	33	28	1.219	1.375
29	GeuRep	12	16	1.155	1.303
29	GeuRep	11	14	1.055	1.191
29	GeuRep	14	16	1.069	1.206
29	GeuRep	199	64	1.134	1.28
29	GeuRep	89	54	1.431	1.615
29	GeuRep	35	26	1.099	1.24
29	GeuRep	23	22	1.147	1.294
29	LeuAlp	7	12	1.134	1.279
29	PoaAlp	173	68	1.292	1.458
29	PoaAlp	138	56	1.192	1.345
29	PoaAlp	11	14	1.055	1.191
29	PoaAlp	13	18	1.248	1.408
29	PoaAlp	41	30	1.171	1.322
29	PoaAlp	21	22	1.2	1.354
29	PoaAlp	20	22	1.23	1.388
29	PoaAlp	10	14	1.107	1.249
29	PoaAlp	6	12	1.225	1.382
29	PoaAlp	11	14	1.055	1.191
29	PoaAlp	24	22	1.123	1.267
29	SaxBry	9	14	1.167	1.316
29	SaxBry	12	16	1.155	1.303
29	SaxBry	10	14	1.107	1.249
29	SaxBry	635	208	2.064	2.328
29	SaxBry	72	46	1.355	1.529
29	SaxOpp	88	48	1.279	1.443
29	SaxOpp	110	48	1.144	1.291
29	SaxOpp	63	38	1.197	1.351
29	SaxOpp	270	116	1.765	1.991
29	VerAlp	17	18	1.091	1.232
29	VerAlp	12	16	1.155	1.303
29	VerAlp	3	8	1.155	1.303
30	GeuRep	4	8	1	1.128
30	GeuRep	30	26	1.187	1.339
30	LeuAlp	8	12	1.061	1.197
30	LeuAlp	4	8	1	1.128
30	LeuAlp	19	20	1.147	1.294
30	LuzAlp	280	74	1.106	1.248
30	LuzAlp	97	44	1.117	1.26
30	PoaAlp	10	14	1.107	1.249
30	PoaAlp	10	14	1.107	1.249
30	PoaAlp	13	18	1.248	1.408
30	PoaAlp	11	16	1.206	1.361
30	PoaAlp	6	12	1.225	1.382
30	PoaAlp	8	14	1.237	1.396
30	PoaAlp	180	66	1.23	1.388
30	PoaAlp	10	14	1.107	1.249
30	PoaAlp	12	16	1.155	1.303
30	PoaAlp	6	10	1.021	1.152
30	PoaAlp	9	14	1.167	1.316
30	PoaAlp	12	16	1.155	1.303
30	PoaAlp	97	50	1.269	1.432
30	PoaAlp	31	26	1.167	1.317
30	PoaAlp	9	12	1	1.128
30	PoaAlp	66	38	1.169	1.319
30	SalHer	138	54	1.149	1.297
30	SalHer	215	78	1.33	1.501
30	SaxBry	16	20	1.25	1.41
30	SaxBry	465	138	1.6	1.805
30	SaxBry	129	58	1.277	1.441
30	SaxBry	39	30	1.201	1.355
30	SaxBry	15	18	1.162	1.311
30	VerAlp	28	24	1.134	1.279
31	GeuRep	16	20	1.25	1.41
31	OxyDig	12	14	1.01	1.14
31	OxyDig	20	24	1.342	1.514
31	OxyDig	29	32	1.486	1.676
31	OxyDig	18	20	1.179	1.33
31	OxyDig	9	14	1.167	1.316
31	OxyDig	7	12	1.134	1.279
31	OxyDig	19	20	1.147	1.294
31	OxyDig	7	12	1.134	1.279
31	OxyDig	9	14	1.167	1.316
31	OxyDig	11	16	1.206	1.361
31	OxyDig	12	16	1.155	1.303
31	OxyDig	42	36	1.389	1.567
31	OxyDig	21	22	1.2	1.354
31	OxyDig	20	20	1.118	1.262
31	OxyDig	10	14	1.107	1.249
31	OxyDig	11	16	1.206	1.361
31	OxyDig	14	20	1.336	1.508
31	PoaAlp	13	16	1.109	1.252
31	PoaAlp	7	12	1.134	1.279
31	PoaAlp	10	14	1.107	1.249
31	PoaAlp	6	12	1.225	1.382
31	PoaAlp	11	16	1.206	1.361
31	PoaAlp	14	20	1.336	1.508
31	PoaAlp	9	14	1.167	1.316
31	PoaAlp	12	16	1.155	1.303
31	PoaAlp	34	28	1.2	1.355
31	PoaAlp	20	20	1.118	1.262
31	PoaAlp	38	30	1.217	1.373
31	SalHer	39	30	1.201	1.355
31	SalHer	85	58	1.573	1.775
31	SaxBry	31	24	1.078	1.216
31	SaxBry	16	20	1.25	1.41
31	SaxBry	7	12	1.134	1.279
31	SaxBry	327	122	1.687	1.903
31	VerAlp	16	20	1.25	1.41
31	VerAlp	26	24	1.177	1.328
31	VerAlp	22	24	1.279	1.443
32	LeuAlp	8	14	1.237	1.396
32	LeuAlp	17	18	1.091	1.232
32	LeuAlp	13	16	1.109	1.252
32	LeuAlp	2	6	1.061	1.197
32	LeuAlp	2	6	1.061	1.197
32	LeuAlp	4	10	1.25	1.41
32	LeuAlp	6	12	1.225	1.382
32	LeuAlp	11	16	1.206	1.361
32	OxyDig	13	16	1.109	1.252
32	OxyDig	7	12	1.134	1.279
32	OxyDig	22	20	1.066	1.203
32	OxyDig	13	16	1.109	1.252
32	OxyDig	13	16	1.109	1.252
32	OxyDig	7	12	1.134	1.279
32	PoaAlp	8	14	1.237	1.396
32	VerAlp	29	28	1.3	1.467
32	VerAlp	23	24	1.251	1.412
33	GeuRep	41	34	1.327	1.498
33	GeuRep	26	28	1.373	1.549
33	GeuRep	13	18	1.248	1.408
33	GeuRep	19	20	1.147	1.294
33	LeuAlp	7	14	1.323	1.493
33	LeuAlp	9	14	1.167	1.316
33	LeuAlp	8	16	1.414	1.596
33	LeuAlp	33	26	1.132	1.277
33	OxyDig	11	14	1.055	1.191
33	OxyDig	17	18	1.091	1.232
33	OxyDig	25	24	1.2	1.354
33	OxyDig	15	28	1.807	2.039
33	OxyDig	17	20	1.213	1.368
33	OxyDig	13	18	1.248	1.408
33	OxyDig	14	18	1.203	1.357
33	OxyDig	9	12	1	1.128
33	OxyDig	14	16	1.069	1.206
33	RanGla	11	16	1.206	1.361
33	RanGla	25	22	1.1	1.241
33	RanGla	25	22	1.1	1.241
33	VerAlp	15	18	1.162	1.311
33	VerAlp	22	24	1.279	1.443
33	VerAlp	2	6	1.061	1.197
33	VerAlp	6	10	1.021	1.152
33	VerAlp	6	12	1.225	1.382
33	VerAlp	11	14	1.055	1.191
33	VerAlp	22	26	1.386	1.564
33	VerAlp	59	34	1.107	1.249
33	VerAlp	14	16	1.069	1.206
33	VerAlp	6	10	1.021	1.152
33	VerAlp	24	22	1.123	1.267
33	VerAlp	4	10	1.25	1.41
33	VerAlp	7	12	1.134	1.279
33	VerAlp	2	6	1.061	1.197
33	VerAlp	24	24	1.225	1.382
33	VerAlp	9	14	1.167	1.316
33	VerAlp	4	10	1.25	1.41
33	VerAlp	14	18	1.203	1.357
33	VerAlp	23	22	1.147	1.294
33	VerAlp	4	10	1.25	1.41
33	VerAlp	10	14	1.107	1.249
33	VerAlp	7	12	1.134	1.279
33	VerAlp	41	30	1.171	1.322
33	VerAlp	40	32	1.265	1.427
33	VerAlp	24	22	1.123	1.267
33	VerAlp	17	20	1.213	1.368
34	LuzAlp	56	40	1.336	1.508
34	LuzAlp	25	32	1.6	1.805
34	OxyDig	90	42	1.107	1.249
34	OxyDig	29	24	1.114	1.257
34	OxyDig	153	70	1.415	1.596
34	PoaAlp	66	36	1.108	1.25
34	PoaAlp	73	38	1.112	1.255
34	PoaAlp	64	44	1.375	1.552
34	PoaAlp	6	10	1.021	1.152
34	VerAlp	21	26	1.418	1.601
34	VerAlp	7	12	1.134	1.279
34	VerAlp	2	6	1.061	1.197
35	CerUni	77	42	1.197	1.35
35	CerUni	8	12	1.061	1.197
35	GeuRep	39	32	1.281	1.445
35	GeuRep	73	50	1.463	1.651
35	LeuAlp	8	14	1.237	1.396
35	LeuAlp	4	8	1	1.128
35	LeuAlp	1	4	1	1.128
35	LeuAlp	1	4	1	1.128
35	LeuAlp	6	10	1.021	1.152
35	LeuAlp	12	18	1.299	1.466
35	LeuAlp	6	10	1.021	1.152
35	LeuAlp	5	10	1.118	1.262
35	LuzAlp	14	16	1.069	1.206
35	PoaAlp	5	10	1.118	1.262
35	PoaAlp	2	6	1.061	1.197
35	PoaAlp	6	12	1.225	1.382
35	PoaAlp	19	20	1.147	1.294
35	PoaAlp	4	10	1.25	1.41
35	PoaAlp	34	26	1.115	1.258
35	RanGla	3	8	1.155	1.303
35	RanGla	8	14	1.237	1.396
35	RanGla	2	6	1.061	1.197
35	RanGla	5	10	1.118	1.262
35	SaxBry	26	22	1.079	1.217
35	SaxBry	59	42	1.367	1.542
35	SaxBry	56	34	1.136	1.282
35	SaxBry	97	70	1.777	2.005
35	SaxBry	39	34	1.361	1.536
35	SaxBry	27	30	1.443	1.629
35	SaxBry	116	66	1.532	1.729
35	SaxBry	17	18	1.091	1.232
35	SaxBry	61	38	1.216	1.373
35	SaxBry	9	14	1.167	1.316
35	SaxBry	15	18	1.162	1.311
35	SaxBry	8	14	1.237	1.396
35	SaxBry	6	10	1.021	1.152
35	SaxBry	4	8	1	1.128
35	SaxBry	7	12	1.134	1.279
35	SaxBry	6	10	1.021	1.152
35	SaxBry	358	134	1.771	1.998
35	SaxBry	26	30	1.471	1.66
35	SaxBry	10	14	1.107	1.249
35	SaxBry	1206	238	1.713	1.933
35	SaxBry	197	70	1.247	1.407
35	SaxOpp	471	112	1.29	1.456
35	SedAlp	6	14	1.429	1.612
35	SedAlp	3	8	1.155	1.303
35	SedAlp	4	8	1	1.128
35	SedAlp	1	4	1	1.128
35	SedAlp	1	4	1	1.128
35	SedAlp	2	6	1.061	1.197
35	SedAlp	4	8	1	1.128
36	GeuRep	11	16	1.206	1.361
36	GeuRep	93	48	1.244	1.404
36	LeuAlp	13	16	1.109	1.252
36	LeuAlp	5	10	1.118	1.262
36	LeuAlp	44	32	1.206	1.361
36	LeuAlp	8	12	1.061	1.197
36	LeuAlp	5	10	1.118	1.262
36	LuzAlp	33	32	1.393	1.571
36	LuzAlp	273	96	1.453	1.639
36	OxyDig	32	24	1.061	1.197
36	PoaAlp	11	16	1.206	1.361
36	PoaAlp	6	12	1.225	1.382
36	PoaAlp	18	18	1.061	1.197
36	PoaAlp	24	22	1.123	1.267
36	PoaAlp	67	44	1.344	1.516
36	PoaAlp	13	16	1.109	1.252
36	PoaAlp	24	22	1.123	1.267
36	PoaAlp	113	64	1.505	1.698
36	PoaAlp	50	36	1.273	1.436
36	PoaAlp	120	52	1.187	1.339
36	SaxBry	279	94	1.407	1.588
36	SaxBry	820	222	1.938	2.187
36	SedAlp	16	20	1.25	1.41
36	VerAlp	9	14	1.167	1.316
37	GeuRep	20	22	1.23	1.388
37	GeuRep	69	42	1.264	1.426
37	GeuRep	9	14	1.167	1.316
37	LeuAlp	4	8	1	1.128
37	LeuAlp	18	20	1.179	1.33
37	LeuAlp	8	12	1.061	1.197
37	LeuAlp	4	8	1	1.128
37	LeuAlp	34	28	1.2	1.355
37	LeuAlp	9	14	1.167	1.316
37	LeuAlp	18	20	1.179	1.33
37	LeuAlp	5	10	1.118	1.262
37	LeuAlp	6	12	1.225	1.382
37	LeuAlp	6	10	1.021	1.152
37	LeuAlp	32	26	1.149	1.297
37	PoaAlp	14	16	1.069	1.206
37	PoaAlp	10	16	1.265	1.427
37	PoaAlp	6	12	1.225	1.382
37	PoaAlp	4	10	1.25	1.41
37	PoaAlp	11	16	1.206	1.361
37	PoaAlp	5	10	1.118	1.262
37	PoaAlp	10	14	1.107	1.249
37	PoaAlp	19	24	1.376	1.553
37	PoaAlp	6	12	1.225	1.382
37	PoaAlp	21	22	1.2	1.354
37	PoaAlp	6	12	1.225	1.382
37	PoaAlp	3	8	1.155	1.303
37	PoaAlp	10	14	1.107	1.249
37	PoaAlp	14	22	1.47	1.659
37	PoaAlp	17	20	1.213	1.368
37	PoaAlp	52	34	1.179	1.33
37	PoaAlp	27	30	1.443	1.629
37	PoaAlp	9	14	1.167	1.316
37	PoaAlp	6	10	1.021	1.152
37	PoaAlp	16	22	1.375	1.552
37	PoaAlp	16	20	1.25	1.41
37	PoaAlp	11	14	1.055	1.191
37	PoaAlp	18	24	1.414	1.596
37	SaxBry	17	30	1.819	2.053
37	SaxBry	23	26	1.355	1.529
37	SaxBry	54	38	1.293	1.459
37	SaxBry	32	32	1.414	1.596
37	SaxBry	70	56	1.673	1.888
37	SaxBry	39	34	1.361	1.536
38	LeuAlp	9	14	1.167	1.316
38	LeuAlp	4	10	1.25	1.41
38	LeuAlp	5	10	1.118	1.262
38	LeuAlp	6	10	1.021	1.152
38	LeuAlp	8	12	1.061	1.197
38	LuzAlp	134	56	1.209	1.365
38	LuzAlp	62	36	1.143	1.29
38	OxyDig	12	16	1.155	1.303
38	OxyDig	7	12	1.134	1.279
38	PoaAlp	18	18	1.061	1.197
38	PoaAlp	7	12	1.134	1.279
38	PoaAlp	54	32	1.089	1.228
38	PoaAlp	6	12	1.225	1.382
38	PoaAlp	9	14	1.167	1.316
38	PoaAlp	24	24	1.225	1.382
38	PoaAlp	8	14	1.237	1.396
38	SaxBry	75	38	1.097	1.238
38	SaxBry	107	56	1.353	1.527
38	SaxBry	99	46	1.156	1.304
38	SaxBry	20	20	1.118	1.262
38	SedAlp	7	12	1.134	1.279
38	VerAlp	5	10	1.118	1.262
38	VerAlp	5	10	1.118	1.262
38	VerAlp	4	8	1	1.128
38	VerAlp	6	12	1.225	1.382
38	VerAlp	5	10	1.118	1.262
38	VerAlp	10	14	1.107	1.249
38	VerAlp	4	8	1	1.128
38	VerAlp	3	8	1.155	1.303
39	CarRes	5	10	1.118	1.262
39	GeuRep	36	34	1.417	1.599
39	GeuRep	63	38	1.197	1.351
39	GeuRep	16	22	1.375	1.552
39	GeuRep	8	14	1.237	1.396
39	GeuRep	8	12	1.061	1.197
39	OxyDig	20	22	1.23	1.388
39	OxyDig	16	18	1.125	1.269
39	OxyDig	20	26	1.453	1.64
39	OxyDig	19	22	1.262	1.424
39	OxyDig	37	32	1.315	1.484
39	OxyDig	24	28	1.429	1.612
39	OxyDig	94	50	1.289	1.455
39	OxyDig	47	36	1.313	1.481
39	OxyDig	19	22	1.262	1.424
39	OxyDig	3	8	1.155	1.303
39	VerAlp	22	22	1.173	1.323
40E	LeuAlp	8	12	1.061	1.197
40E	PoaAlp	4	10	1.25	1.41
40E	PoaAlp	24	30	1.531	1.727
40E	PoaAlp	10	14	1.107	1.249
40E	PoaAlp	17	20	1.213	1.368
40E	PoaAlp	22	22	1.173	1.323
40E	PoaAlp	8	12	1.061	1.197
40E	PoaAlp	6	10	1.021	1.152
40E	PoaAlp	110	54	1.287	1.452
40E	SaxBry	170	72	1.381	1.558
40E	SaxBry	2031	348	1.93	2.178
40E	SaxBry	8	12	1.061	1.197
40E	SaxOpp	52	42	1.456	1.643
40E	SedAlp	8	12	1.061	1.197
40E	SedAlp	12	14	1.01	1.14
40E	SedAlp	7	12	1.134	1.279
40E	SedAlp	11	14	1.055	1.191
41F	AdeLeu	11	14	1.055	1.191
41F	CarRes	6	12	1.225	1.382
41F	CarRes	11	14	1.055	1.191
41F	CerUni	11	16	1.206	1.361
41F	CerUni	65	58	1.799	2.029
41F	CerUni	50	46	1.626	1.835
41F	CerUni	1	4	1	1.128
41F	GeuRep	14	20	1.336	1.508
41F	GeuRep	22	22	1.173	1.323
41F	GeuRep	53	32	1.099	1.24
41F	GeuRep	11	16	1.206	1.361
41F	GeuRep	42	30	1.157	1.306
41F	GeuRep	67	38	1.161	1.31
41F	GeuRep	1	4	1	1.128
41F	HieAlp	4	10	1.25	1.41
41F	LeuAlp	15	18	1.162	1.311
41F	LeuAlp	45	30	1.118	1.262
41F	LeuAlp	81	50	1.389	1.567
41F	LeuAlp	15	18	1.162	1.311
41F	LeuAlp	249	88	1.394	1.573
41F	LeuAlp	26	26	1.275	1.438
41F	LeuAlp	22	24	1.279	1.443
41F	LeuAlp	240	108	1.743	1.967
41F	LeuAlp	85	58	1.573	1.775
41F	LeuAlp	15	20	1.291	1.457
41F	LeuAlp	31	28	1.257	1.419
41F	LeuAlp	15	16	1.033	1.165
41F	LeuAlp	15	18	1.162	1.311
41F	LeuAlp	276	100	1.505	1.698
41F	LeuAlp	17	20	1.213	1.368
41F	LeuAlp	11	14	1.055	1.191
41F	OxyDig	21	22	1.2	1.354
41F	OxyDig	9	14	1.167	1.316
41F	OxyDig	15	18	1.162	1.311
41F	OxyDig	21	22	1.2	1.354
41F	OxyDig	4	8	1	1.128
41F	OxyDig	3	8	1.155	1.303
41F	OxyDig	13	16	1.109	1.252
41F	OxyDig	12	16	1.155	1.303
41F	PoaAlp	24	22	1.123	1.267
41F	PoaAlp	8	12	1.061	1.197
41F	PoaAlp	54	34	1.157	1.305
41F	SaxBry	22	24	1.279	1.443
41F	SaxBry	53	34	1.168	1.317
41F	SaxBry	225	118	1.967	2.219
41F	SaxBry	13	18	1.248	1.408
41F	SaxOpp	26	22	1.079	1.217
41F	SedAlp	10	18	1.423	1.606
41F	SedAlp	9	14	1.167	1.316
41F	VerAlp	4	8	1	1.128
41F	VerAlp	12	16	1.155	1.303
41F	VerAlp	9	14	1.167	1.316
42G1	CarRes	3	8	1.155	1.303
42G1	CarRes	16	18	1.125	1.269
42G1	CarRes	11	14	1.055	1.191
42G1	CerUni	58	38	1.247	1.408
42G1	LeuAlp	10	14	1.107	1.249
42G1	LeuAlp	11	16	1.206	1.361
42G1	OxyDig	36	40	1.667	1.881
42G1	OxyDig	61	38	1.216	1.373
42G1	OxyDig	49	40	1.429	1.612
42G1	OxyDig	41	28	1.093	1.234
42G1	OxyDig	21	22	1.2	1.354
42G1	OxyDig	21	20	1.091	1.231
42G1	OxyDig	74	52	1.511	1.705
42G1	OxyDig	51	46	1.61	1.817
42G1	OxyDig	31	32	1.437	1.621
42G1	OxyDig	48	32	1.155	1.303
42G1	OxyDig	26	24	1.177	1.328
42G1	PoaAlp	23	20	1.043	1.176
42G1	PoaAlp	255	90	1.409	1.59
42G1	PoaAlp	18	20	1.179	1.33
42G1	PoaAlp	129	52	1.145	1.292
42G1	PoaAlp	47	36	1.313	1.481
42G1	PoaAlp	10	14	1.107	1.249
42G1	PoaAlp	27	24	1.155	1.303
42G1	PoaAlp	29	26	1.207	1.362
42G1	PoaAlp	30	26	1.187	1.339
42G1	VerAlp	17	20	1.213	1.368
42G1	VerAlp	4	10	1.25	1.41
42G1	VerAlp	4	8	1	1.128
42G1	VerAlp	22	22	1.173	1.323
42G1	VerAlp	42	44	1.697	1.915
42G1	VerAlp	24	22	1.123	1.267
42G1	VerAlp	10	14	1.107	1.249
42G1	VerAlp	28	24	1.134	1.279
43G2	CerUni	18	18	1.061	1.197
43G2	GeuRep	95	48	1.231	1.389
43G2	GeuRep	32	26	1.149	1.297
43G2	GnaSup	25	24	1.2	1.354
43G2	LeuAlp	19	20	1.147	1.294
43G2	LeuAlp	29	26	1.207	1.362
43G2	LeuAlp	86	52	1.402	1.582
43G2	LeuAlp	143	58	1.213	1.368
43G2	OxyDig	23	22	1.147	1.294
43G2	OxyDig	58	42	1.379	1.556
43G2	OxyDig	77	48	1.368	1.543
43G2	OxyDig	29	42	1.95	2.2
43G2	OxyDig	12	16	1.155	1.303
43G2	OxyDig	70	40	1.195	1.349
43G2	OxyDig	127	106	2.351	2.653
43G2	OxyDig	18	20	1.179	1.33
43G2	OxyDig	39	34	1.361	1.536
43G2	OxyDig	33	30	1.306	1.473
43G2	OxyDig	26	28	1.373	1.549
43G2	OxyDig	68	52	1.576	1.779
43G2	OxyDig	139	82	1.739	1.962
43G2	OxyDig	147	66	1.361	1.536
43G2	OxyDig	174	112	2.123	2.395
43G2	OxyDig	29	30	1.393	1.572
43G2	PoaAlp	17	20	1.213	1.368
43G2	PoaAlp	19	20	1.147	1.294
43G2	PoaAlp	30	26	1.187	1.339
43G2	PoaAlp	18	20	1.179	1.33
43G2	PoaAlp	28	24	1.134	1.279
43G2	VerAlp	39	34	1.361	1.536
43G2	VerAlp	24	24	1.225	1.382
43G2	VerAlp	63	40	1.26	1.422
44G3	CarRes	12	14	1.01	1.14
44G3	CerUni	23	22	1.147	1.294
44G3	LeuAlp	3104	726	3.258	3.676
44G3	OxyDig	9	14	1.167	1.316
44G3	OxyDig	36	36	1.5	1.693
44G3	OxyDig	286	164	2.424	2.736
44G3	OxyDig	26	30	1.471	1.66
44G3	OxyDig	10	14	1.107	1.249
44G3	OxyDig	18	20	1.179	1.33
44G3	OxyDig	14	18	1.203	1.357
44G3	OxyDig	12	16	1.155	1.303
44G3	OxyDig	62	44	1.397	1.576
44G3	OxyDig	37	30	1.233	1.391
44G3	OxyDig	18	22	1.296	1.463
44G3	OxyDig	31	24	1.078	1.216
44G3	OxyDig	11	14	1.055	1.191
44G3	OxyDig	18	18	1.061	1.197
44G3	OxyDig	41	32	1.249	1.41
44G3	PoaAlp	1	4	1	1.128
44G3	PoaAlp	166	56	1.087	1.226
44G3	PoaAlp	130	60	1.316	1.484
44G3	PoaAlp	26	24	1.177	1.328
44G3	PoaAlp	31	26	1.167	1.317
44G3	VerAlp	49	34	1.214	1.37
44G3	VerAlp	48	38	1.371	1.547
44G3	VerAlp	16	20	1.25	1.41
44G3	VerAlp	25	24	1.2	1.354
44G3	VerAlp	2	6	1.061	1.197
44G3	VerAlp	7	12	1.134	1.279
45H	CerUni	6	12	1.225	1.382
45H	CerUni	9	14	1.167	1.316
45H	CerUni	35	30	1.268	1.43
45H	CerUni	38	28	1.136	1.281
45H	CerUni	40	46	1.818	2.052
45H	LeuAlp	12	16	1.155	1.303
45H	LeuAlp	29	26	1.207	1.362
45H	LeuAlp	33	26	1.132	1.277
45H	LuzAlp	960	156	1.259	1.42
45H	OxyDig	47	32	1.167	1.317
45H	OxyDig	33	26	1.132	1.277
45H	OxyDig	38	28	1.136	1.281
45H	OxyDig	39	28	1.121	1.265
45H	OxyDig	87	50	1.34	1.512
45H	OxyDig	299	128	1.851	2.088
45H	OxyDig	20	20	1.118	1.262
45H	PoaAlp	15	16	1.033	1.165
45H	PoaAlp	36	26	1.083	1.222
45H	PoaAlp	6	10	1.021	1.152
45H	PoaAlp	9	12	1	1.128
45H	PoaAlp	50	34	1.202	1.356
45H	PoaAlp	18	18	1.061	1.197
45H	PoaAlp	18	20	1.179	1.33
45H	PoaAlp	7	12	1.134	1.279
45H	PoaAlp	37	28	1.151	1.299
45H	SaxBry	23	22	1.147	1.294
45H	SedAlp	6	10	1.021	1.152
45H	SedAlp	6	10	1.021	1.152
45H	SedAlp	32	28	1.237	1.396
45H	SedAlp	9	16	1.333	1.505
45H	SedAlp	9	14	1.167	1.316
45H	SedAlp	12	18	1.299	1.466
45H	SedAlp	4	8	1	1.128
45H	SedAlp	3	8	1.155	1.303
45H	SedAlp	21	22	1.2	1.354
45H	VerAlp	11	14	1.055	1.191
45H	VerAlp	34	26	1.115	1.258
45H	VerAlp	37	30	1.233	1.391
45H	VerAlp	33	28	1.219	1.375
46I	CerUni	40	28	1.107	1.249
46I	CerUni	41	30	1.171	1.322
46I	GeuRep	33	26	1.132	1.277
46I	GeuRep	23	22	1.147	1.294
46I	LuzAlp	9	14	1.167	1.316
46I	LuzAlp	23	22	1.147	1.294
46I	LuzAlp	20	20	1.118	1.262
46I	LuzAlp	26	22	1.079	1.217
46I	PoaAlp	36	28	1.167	1.316
46I	PoaAlp	18	18	1.061	1.197
46I	PoaAlp	67	42	1.283	1.447
46I	PoaAlp	10	16	1.265	1.427
46I	PoaAlp	19	20	1.147	1.294
46I	PoaAlp	12	16	1.155	1.303
46I	PoaAlp	37	28	1.151	1.299
46I	PoaAlp	8	12	1.061	1.197
46I	PoaAlp	16	18	1.125	1.269
46I	PoaAlp	13	16	1.109	1.252
46I	PoaAlp	13	16	1.109	1.252
46I	SaxBry	187	84	1.536	1.733
46I	SaxBry	200	102	1.803	2.035
46I	SaxBry	316	130	1.828	2.063
46I	SaxBry	131	80	1.747	1.972
46I	SaxBry	73	42	1.229	1.387
46I	SaxBry	101	50	1.244	1.403
46I	SaxBry	559	180	1.903	2.148
46I	SaxBry	147	54	1.113	1.256
46I	SaxBry	182	68	1.26	1.422
46I	SaxBry	171	62	1.185	1.337
46I	SaxOpp	785	150	1.338	1.51
