# Supplementary material for: Landscape metrics as functional traits in plants: perspectives from a glacier foreland
Source: PeerJ. 2017 Jul 31;5:e3552. doi: 10.7717/peerj.3552 (PMC5541930; doi:10.7717/peerj.3552)
Supplement: Supplemental Information [file peerj-05-3552-s010.xlsx]

## Sheet: Foglio1
ID	Cobble cover	Terrain age	Altitude (m a.s.l.)	Lat	Lon
1	ts1	ta2	2703	46.2037	10.6745
2	ts2	ta2	2701	46.2037	10.6745
3	ts1	ta3	2699	46.2038	10.6747
4	ts1	ta3	2705	46.2039	10.6748
5	ts3	ta3	2703	46.204	10.6748
6	ts3	ta3	2712	46.2039	10.6744
7	ts3	ta2	2727	46.2041	10.6737
8	ts3	ta2	2745	46.2043	10.6731
9	ts3	ta1	2727	46.2039	10.6732
10	ts1	ta2	2694	46.2037	10.6743
11	ts2	ta2	2693	46.2034	10.6747
12	ts2	ta2	2690	46.2034	10.6748
13	ts1	ta3	2686	46.2027	10.6754
14	ts2	ta3	2693	46.2026	10.6753
15	ts1	ta3	2692	46.2026	10.675
16	ts2	ta3	2697	46.2029	10.6748
17	ts2	ta3	2699	46.2029	10.6747
18	ts1	ta2	2702	46.203	10.6743
19	ts1	ta3	2701	46.2028	10.674
20	ts1	ta3	2728	46.203	10.6734
21	ts1	ta2	2734	46.2033	10.6732
22	ts2	ta2	2732	46.2032	10.673
23	ts3	ta2	2751	46.2034	10.6723
24	ts1	ta1	2768	46.2036	10.6717
25	ts2	ta1	2753	46.2036	10.6721
26	ts1	ta1	2732	46.2036	10.6727
27	ts2	ta1	2730	46.2035	10.6728
28	ts2	ta1	2727	46.2035	10.6729
29	ts3	ta1	2716	46.2034	10.6736
30	ts3	ta2	2700	46.2033	10.6741
31	ts3	ta2	2688	46.2031	10.6746
32	ts2	ta2	2680	46.2032	10.6747
33	ts3	ta3	2685	46.2029	10.6755
34	ts1	ta3	2677	46.2026	10.6758
35	ts2	ta3	2679	46.2028	10.6761
36	ts2	ta3	2676	46.2027	10.6761
37	ts3	ta3	2680	46.2027	10.6763
38	ts1	ta3	2680	46.2029	10.6763
39	ts3	ta2	2688	46.2033	10.6751
40	ts3	ta2	2746	46.2042	10.6731
41	ts2	ta1	2740	46.2041	10.673
42	ts3	ta1	2704	46.2037	10.6739
43	ts3	ta1	2703	46.2037	10.6739
44	ts3	ta1	2704	46.2037	10.6739
45	ts2	ta2	2696	46.2035	10.6745
46	ts1	ta3	2699	46.2027	10.6744
